# Supplementary material for: Meeting report on the first Iranian congress of electrodiagnosis in peripheral nerve lesions
Source: J Brachial Plex Peripher Nerve Inj. 2007 Apr 14;2:10. doi: 10.1186/1749-7221-2-10 (PMC1865540; doi:10.1186/1749-7221-2-10)
Supplement: Additional file 1 — Slides from the invited lectures and panel discussions. Compressed PDFs of 15 presentations and 2 panel discussions during the conference. [file 1749-7221-2-10-S1.zip]

Archive with 17 entries (17 files):
- BASICS OF EDX IN PERIPHERAL NERVE LESIONS.pdf
- BRACHIAL PLEXOPATHY.pdf
- CPN LESIONS.pdf
- CTS.pdf
- E_LECTRODIAGNOSTIC PROGNOSTICATION OF NERVE LESIONS.pdf
- FACIAL PALSY.pdf
- MEDICAL MANAGEMENT OF NERVE LESIONS.pdf
- NERVE LESION CLASSIFICATION.pdf
- NON-ROUTIN EDX.pdf
- PHYSICAL MODALITIES IN NERVE LESIONS.pdf
- PROXIMAL MEDIAN NERVE LESION.pdf
- radial nerve lesion.pdf
- REPORT GENERATION IN EDX.pdf
- ROOTS LESION.pdf
- SCIATIC NERVE LESIONS.pdf
- SURGICAL MANAGEMENT OF NERVE LESIONS.pdf
- TOS.pdf
